# Supplementary material for: CYP51 Paralogue Structure Is Associated with Intrinsic Azole Resistance in Fungi
Source: mBio. 2021 Oct 5;12(5):e01945-21. doi: 10.1128/mBio.01945-21 (PMC8546618; doi:10.1128/mBio.01945-21)
Supplement: TABLE S1 [file mbio.01945-21-st001.xlsx]

## Sheet: Sheet1
Primer name	Primer Sequence
Cyp51a2_Fw	CCGGGAAGATATTGCCTAGGAGTTCTGCGCTGGTGTATTTAAAACTTGTAACCTTTGCAACGTTCGTTGG
Cyp51a2_Rv	CGACCCCTAGTTACATTGCGGCTTAGTCGATTAGTATTTATTGTTATATACGGGGGAAAGAAATCACACC
Cyp51a2_Chk_Fw	TGGGCTCCGCTACCGCATAA
Aft4_screening_Rv	TCCGTTCCATTACGCCTTCC
crRNA name	crRNA Sequence
atf4_TIRrm_up	TATTTAAAACTTGTACAGTG
atf4_TIRrm_down	ATTTATTGTTATATACAGTG
