# Supplementary material for: CYP51 Paralogue Structure Is Associated with Intrinsic Azole Resistance in Fungi
Source: mBio. 2021 Oct 5;12(5):e01945-21. doi: 10.1128/mBio.01945-21 (PMC8546618; doi:10.1128/mBio.01945-21)
Supplement: TABLE S2 [file mbio.01945-21-st002.xlsx]

## Sheet: sequencing sample ID
File format : <flowcell>_<lane>_<index>_<read>.fastq.gz (index is 0 when only 1 sample was loaded onto the lane)
FLOWCELL (Read Length indicated)	LANE	MULTIPLEX INDEX	APPLICATION	LIBRARY BARCODE (internal id)	SAMPLE BARCODE	SAMPLE NAME	SPECIES
C11CBACXX(2*101+7)	6	19 (TruSeq)	WG-Seq	922C	H191	23421.0	Penicillium corylophilum
C15CEACXX(2*101+7)	5	19 (TruSeq)	WG-Seq	922C	H191	23421.0	Penicillium corylophilum
C11CBACXX(2*101+7)	6	22 (TruSeq)	WG-Seq	925C	H194	23851.0	Penicillium glabrum
C15CEACXX(2*101+7)	5	22 (TruSeq)	WG-Seq	925C	H194	23851.0	Penicillium glabrum
C11CBACXX(2*101+7)	6	15 (TruSeq)	WG-Seq	919C	H188	30722.0	Penicillium Sp
C11CBACXX(2*101+7)	6	16 (TruSeq)	WG-Seq	920C	H189	26444.0	Penicillium Sp
C11CBACXX(2*101+7)	6	21 (TruSeq)	WG-Seq	924C	H193	18092.0	Penicillium Sp
C15CEACXX(2*101+7)	5	15 (TruSeq)	WG-Seq	919C	H188	30722.0	Penicillium Sp
C15CEACXX(2*101+7)	5	16 (TruSeq)	WG-Seq	920C	H189	26444.0	Penicillium Sp
C15CEACXX(2*101+7)	5	21 (TruSeq)	WG-Seq	924C	H193	18092.0	Penicillium Sp

## Sheet: species ID and MIC
SYBARIS ID	Mycology ID	Species	ITR	VOR	POS	RPB1	%ID	RPB2	%ID	BTUB	%ID	AKA
H191	23421.0	Penicillium corylophilum	8	8	8	P. humuli	100	P. corylophilum	100	P. corylophilum	100
H194	23851.0	Penicillium glabrum	0.25	1	0.06	P. glabrum	99	P.glabrum	99	P. glabrum	100
H188	30722.0	Penicillium Sp	8	8	1	T. radicus	99	T. radicus	100	T. radicus	100	P. radicum
H189	26444.0	Penicillium Sp	ng	8	8	T. atroroseus	85	T. diversus	98	T. diversus	99	P. diversum
H193	18092.0	Penicillium Sp	8	4	0.5	P. olsonii	98	P. olsonii	100	P. olsonii	100
						note P. humuli = P. corylophilum.

## Sheet: Paralogues and resistance - coo
Strain	CYP51A1	CYP51A2	CYP51B	CYP51D	CYP51wtf	AR?
Pen spp. 18092	9690:73502-75000	10835:298865-300485	11760:21768-23420	nf	nf	R
Pen spp. 26444	nf	nf	12023:55702-56782	7141:855270-856998	nf	R
Pen spp. 30722	nf	nf	19073:898785-900520	2122:234173-235875	nf	R
P. glabrum 23851	NODE_12390:902126-903873	nf	NODE_4772:113809-114855	nf	nf	S
P. corylophilum 23421	NODE_4947:305224-306926	nf	NODE_6411:194360-196027	nf	NODE_6779:29151-29834	R
P. antarticum	MDYN01000016:152846-154558	nf	MDYN01000003:998388-1000001	nf	nf	S
P. arizonense	LXJU01000025:198336-196690	nf	LXJU01000006:1286325-1287452	nf	nf	S
P. biforme FM169	HG813696:44500-46248	nf	HG813636:255718-257468	nf	nf	S
P. brtasilianum LaBioMMi136	LJBN01000183:285080-283629	nf	LJBN01000129:182220-183287	nf	nf	S
P. brtasilianum	CDHK01000004:3152697-3151030	nf	CDHK01000005:2201738 -2200554	nf	nf	S
P. brasilianum ZJ-7	SSWP01000028:311852-310401	nf	SSWP01000070:37395-36328	nf	nf	S
P. camembertii FM013	HG813696:44500-46248	nf	HG813636:255718-257468	nf	nf	S
P. capsulatum ATCC 48735	JPLQ01000027:858944-860451	nf	JPLQ01000001:2815186-2816799	nf	nf	S
P. capsulatum LiaoWQ-2-011	JPLR01000027:851742-853249	nf	JPLR01000013:2814007-2815620	nf	nf	S
P. carneum LCP05634	HG816155:29920-31590	nf	HG816339:13418-15046	nf	nf	S
P. chrysogenum HK F42	MWKT01000141:526799-528433	nf	MWKT01000135:41657-40593	nf	nf	S
P. chrysogenum 1B	JPDR01000005:75698-77332	nf	JPDR01000003:412432-413496	nf	nf	S
P. chrysogenum KF25	KN715895:2091825-2093572	nf	KN715925:153836-154900	nf	nf	S
P. chrysogenum NCPC 10086	KI963910:921570-923204	nf	KI963901:2069160-2070224	nf	nf	S
P. chrysogenum P2niaD18	CM002800:2566261-2567895	nf	CM002799:1563508-1564572	nf	nf	S
P. citrinum DSM 1997	LKUP01000530:34586-35758	nf	LKUP01000543:27624-29444	nf	nf	S
P. citrinum	BCKA01000007:525409-524237	nf	BCKA01000006:1945840-1944719	nf	nf	S
P. coprophilum IBT 31321	MDDG01000001:1202471-1204148	nf	MDDG01000017:251963-253591	nf	nf	S
P. decumbens IBT 11843	nf	nf	MDYL01000003:1649686-1651453	nf	nf	S
P. digitatum Pd1	JH993675:4153906-4155659	nf	JH993634:504711-506458	nf	nf	S
P. digitatum Pd1 ZJU	ANGJ01000086:20597-22286	nf	ANGJ01001690:14702-16449	nf	nf	S
P. digitatum PDC 102	LHSL01000068:62584-64339	nf	LHSL01000268:11253-13000	nf	nf	S
P. digitatum PHI 26	JH993736:4143591-4145346	nf	JH993705:29291-31038	nf	nf	S
P. atramentosum RS17	Scaffold_19:44779-46534	nf	Scaffold_64:2959-4696	nf	nf	S
P. carnescens ATCC 10419	Scaffold_4:2505670-2507180	nf	Scaffold_6:1412430-1414043	nf	nf	S
P. griseofulvum PG3	Scaffold_65:3113374-3115108	nf	Scaffold_31:261314-263057	nf	nf	S
P. italicum PHI1	Scaffold_587:78378-80024	nf	Scaffold_1270:135034-136682	nf	nf	S
P. polonicum IBT 4502	Scaffold_1:3240008-3241761	nf	Scaffold_2:2069185-2067977	nf	nf	S
P. raistrickii ATCC 10490	Scaffold_4:1731264-1732750	nf	Scaffold_12:1091747-1093365	nf	nf	S
P. solitum IBT 29525	Scaffold_1:1085632-1087100	nf	Scaffold_53:28662-27574	nf	nf	S
P. swiecickii 182 6C1	Scaffold_25:464417-466165	nf	Scaffold_31:42799-44544	nf	nf	S
P. thymicola DAOMC 180753	Scaffold_3:95436-93784	nf	Scaffold_222:20935-22023	nf	nf	S
P.expansum CMP1	JQFX01000840:15488-17234	nf	JQFX01000890:17408-18757	nf	nf	S
P. expansum d1	JQFY01000138:562937-564683	nf	JQFY01000070:368861-370210	nf	nf	S
P. expansum MD8	NW_015971309:561091-562837	nf	NW_015971288:26988-25639	nf	nf	S
P. expansum NRRL 62431	ALJY01002899:11464-13210	nf	ALJY01002706:3489-4838	nf	nf	S
P. expansum R19	REGB01000008:5162680-5164426	nf	REGB01000016:2856806-2855457	nf	nf	S
P. expansum T 01	AYHP01000472:102887-104633	nf	AYHP01000520:29560-28211	nf	nf	S
P. expansum YT02	nf	nf	JARG01000008:66638-68451	nf	nf	S
T. marneffei ATCC 18224	nf	nf	Scf_1105668340758:2087317-2088957	nf	nf	S
T. stipitatus ATCC 10500	nf	nf	Scf_1105507295527:2518437-2520082	Scf_1105507295541:2052965-2054695	nf	R
T. borbonicus CBS 141340	nf	nf	scaffold_26:585202-586951	Scaffold_26:585344-586858	nf	I
T. aculeatus ATCC 10409	nf	nf	scaffold_2:2418332-2420079	scaffold_1:2090746-2092475	nf	R
T. proteolyticus PMI_201	nf	nf	scaffold_5:29422-31175	scaffold_14:1333219-1334830	nf	R
T. amestolkiae strain CIB	nf	nf	Scaffold37:20212-21840	Scaffold1:1668003-1669574	nf	I
T. purpureogenus strain MYA-38	Ctg7180000005870:21911-23634	nf	Ctg7180000004543:25303-27076	nf	nf	S
T. pinophilus AR155	nf	nf	Scaffold_7:2397125591	Scaffold_2:1770537-1772075	nf	?
T. atroroseus IBT 11181	nf	nf	Scaffold_3:2600285-2601909	nf	nf	?
A. fumigatus A1163	DS499598:330908-332254	nf	DS499601:797959-799038	nf	nf	S
A. fumigatus AF293	4:1780207-1781553	nf	7:804405-805484	nf	nf	S
A. fumigatus Z5	KQ087375:298665-300011	nf	KQ087369:29733-30812	nf	nf	S
A. fischeri NRRL 181	DS027685:2237697-2239043	nf	DS027695:64488-65564	nf	nf	S
A. fumisynnematus	scaffold_77:147370-148884	nf	scaffold_104:35838-37271	scaffold_1:790453-791972	nf	I
A. fumigatiaffinis	scaffold_36:190424-192039	scaffold_54:50258-51768	Scaffold_41:41:199230-200864		nf	R
A. lentulus CBS 117885	scaffold_16:294433-296048	nf	scaffold_1:2087398-2089032	nf	nf	R
N. hiratsukae CBS 294.93	scaffold_21:291501-293116	nf	scaffold_4:41124-42855	nf	nf	S

## Sheet: Paralogues and resistance.
Strain	CYP51A1	CYP51A2	CYP51B	CYP51D	CYP51wtf	Azole Res.
T. atroroseus IBT 11181	-	-	+	-	-	?
T. pinophilus AR155	-	-	+	+	-	?
T. amestolkiae strain CIB	-	-	+	+	-	I
T. borbonicus CBS 141340	-	-	+	+	-	I
A. lentulus CBS 117885	+	-	+	-	-	R
P. corylophilum 23421	+	-	+	-	+	R
Pen spp. 18092 (P. olsonii)	+	+	+	-	-	R
Pen spp. 26444 (T. diversus)	-	-	+	+	-	R
Pen spp. 30722 (T.radicus)	-	-	+	+	-	R
T. aculeatus ATCC 10409	-	-	+	+	-	R
T. proteolyticus PMI_201	-	-	+	+	-	R
T. stipitatus ATCC 10500	-	-	+	+	-	R
Lomentospora prolificans	+	-	+	-	-	R
Pseudoallescheria boydii	-	-	+	-	-	R
Pseudoallescheria apiospermum	-	-	+	-	-	R
Pseudoallescheria dehoogii	-	-	+	-	-	R
Pseudoallescheria auranticum	-	-	+	-	-	R
A. fumigatiaffinis	+	+	+	-	-	R
A. fumisynnematus	+	-	+	-	-	S
A. fischeri NRRL 181	+	-	+	-	-	S
A. fumigatus A1163	+	-	+	-	-	S
A. fumigatus AF293	+	-	+	-	-	S
A. fumigatus Z5	+	-	+	-	-	S
N. hiratsukae CBS 294.93	+	-	+	-	-	S
P. expansum MD8	+	-	+	-	-	S
P. antarticum	+	-	+	-	-	S
P. arizonense	+	-	+	-	-	S
P. atramentosum RS17	+	-	+	-	-	S
P. biforme FM169	+	-	+	-	-	S
P. brasilianum ZJ-7	+	-	+	-	-	S
P. brtasilianum	+	-	+	-	-	S
P. brtasilianum LaBioMMi136	+	-	+	-	-	S
P. camembertii FM013	+	-	+	-	-	S
P. capsulatum ATCC 48735	+	-	+	-	-	S
P. capsulatum LiaoWQ-2-011	+	-	+	-	-	S
P. carnescens ATCC 10419	+	-	+	-	-	S
P. carneum LCP05634	+	-	+	-	-	S
P. chrysogenum 1B	+	-	+	-	-	S
P. chrysogenum HK F42	+	-	+	-	-	S
P. chrysogenum KF25	+	-	+	-	-	S
P. chrysogenum NCPC 10086	+	-	+	-	-	S
P. chrysogenum P2niaD18	+	-	+	-	-	S
P. citrinum	+	-	+	-	-	S
P. citrinum DSM 1997	+	-	+	-	-	S
P. coprophilum IBT 31321	+	-	+	-	-	S
P. decumbens IBT 11843	-	-	+	-	-	S
P. digitatum Pd1	+	-	+	-	-	S
P. digitatum Pd1 ZJU	+	-	+	-	-	S
P. digitatum PDC 102	+	-	+	-	-	S
P. digitatum PHI 26	+	-	+	-	-	S
P. expansum d1	+	-	+	-	-	S
P. expansum NRRL 62431	+	-	+	-	-	S
P. expansum R19	+	-	+	-	-	S
P. expansum T 01	+	-	+	-	-	S
P. expansum YT02	-	-	+	-	-	S
P. glabrum 23851	+	-	+	-	-	S
P. griseofulvum PG3	+	-	+	-	-	S
P. italicum PHI1	+	-	+	-	-	S
P. polonicum IBT 4502	+	-	+	-	-	S
P. raistrickii ATCC 10490	+	-	+	-	-	S
P. solitum IBT 29525	+	-	+	-	-	S
P. swiecickii 182 6C1	+	-	+	-	-	S
P. thymicola DAOMC 180753	+	-	+	-	-	S
P.expansum CMP1	+	-	+	-	-	S
T. marneffei ATCC 18224	-	-	+	-	-	S
T. purpureogenus strain MYA-38	+	-	+	-	-	S
